# Supplementary material for: Irreversible electroporation augments checkpoint immunotherapy in prostate cancer and promotes tumor antigen-specific tissue-resident memory CD8+ T cells
Source: Nat Commun. 2021 Jun 23;12:3862. doi: 10.1038/s41467-021-24132-6 (PMC8222297; doi:10.1038/s41467-021-24132-6)
Supplement: Supplementary file 3 — Source Data File [file 41467_2021_24132_MOESM3_ESM.xlsx]

## Sheet: Figure 1
Figure 1. Quantification of SPAS-1 neoantigen-specific CD8+ T cells following TRAMP-C2 tumor challenge
Fig 1a	Tumor Growth		Day	TrampC2 Growth
			0	0	0	0	0
			7	0	0	0	0
			14	0	12	9	16
			19	0	28.81	29.17	42.24
			22	22.07	69.24	43.66	56.14
			26	50.27	155.7	51.45	94.02
			29	115.14	279.24	69.85	109.2
			32	223.44	362.7	72.85	158.73
Fig 1c	% SPAS-1		Naive	Day 7	Day 14
			0	0.023	0.047
			0	0	0.062
			0.0087	0.028	0.072
			0	0.064	0.2
			0	0.082	0.092
				0	0.096
				0.14	0.17
				0.059	0.12
Fig 1e	# SPAS-1		Naive C57BL/6	Day 7	Day 14	Day 28	TriVax Day7
			35.9	366.1	165.7	42493.6	57947.1
			75.6	189.4	17.3	1119.2	414162
			7.2	6817.2	1753.1	1261.8	530994
			69.1	7114.12	1682	13653.2
			8.8	65.903	3085	2244.5
			31.6	144.479	2696	1323.1
			42.2	935.085	1314	11618.2
			70.2	37.6152	2977.92	5227.3
			25.1	3148.16	2241.38	1490.6
			39.4	2564.54	3298.34	6553.2
			11.9	2446.89	5716.39	5794.1
			16.2			2363
			77			4262.1
			56.4			10239.8
			48
			13.3
			7.3
			12.8
			38
			51.4
			42.3

## Sheet: Figure 2
Figure 2. SPAS-1+ T cells are broadly distributed in lymphoid and non-lymphoid tissues following TRAMP-C2 tumor challenge
Fig 2b	% SPAS-1		Naive CD8	2.2	2.7	2.8	3.77
			Spleen	2.17	0	0.52	11.5
			Blood	10	8.33	0	0
			ndLN	0	13.5	11.1	0
			dLN	38.6	60.9	18.8	41.4
			Tumor	62.2	54.9	65.6	70.7
			SG	28.6	66.7	59.4	70.2
			Skin	66.7	89.3	100	50
			Liver	0	0	3.23	14.3
			Kidney	23.1	26.8	44.5	64.4
Fig 2c	# SPAS-1			No Tx				α-CTLA-4
			Blood	14	35	148	32	13	6	10	3
			Spleen	1645	9154	13353	3413	5477	3330	3618	3848
			ndLN	36	237	68	5	33	20	97	57
			dLN	1002	2352	2622	1096	364	1311	1494	167
			Tumor	16302	30798	201643	73295	45093	16667	4502	36911
			SG	72	29	3885	2533	1607	467	51	228
			Liver	19	98	815	87	298	55	72	64
			Kidney	119	270	2208	3282	864	2011	74	168
			Skin	17	144	24	14	52	122	137	4
Fig 2d	PD-1 gMFI		NaiveCD8	40.7	45.1	39.7	56.4
			Spleen	562	461	608	731
			Blood	359	922	685	603
			ndLN	187	258	316	-171
			dLN	971	1446	977	1701
			Tumor	4227	3100	3015	4306
			SG	674	943	704	635
			Skin	304	670	640	703
			Liver	1100	666	803	716
			Kidney	590	560	482	388
Fig 2e	% CD69		Naive CD8	2.2	2.7	2.8	3.77
			Spleen	2.17	0	0.52	11.5
			Blood	10	8.33	0	0
			ndLN	0	13.5	11.1	0
			dLN	38.6	60.9	18.8	41.4
			Tumor	62.2	54.9	65.6	70.7
			SG	28.6	66.7	59.4	70.2
			Skin	66.7	89.3	100	50
			Liver	0	0	3.23	14.3
			Kidney	23.1	26.8	44.5	64.4

## Sheet: Figure 3
Figure 3. SPAS-1+ memory T cells in non-lymphoid tissues are tissue resident
Fig 3a	% CD8+			Bulk CD8a+ T cells
			CD45.2 Parabiont	53	53	53	53	60
			CD45.1 Parabiont	49	47	47	49	42
				SPAS-1+ T cells (% Host Derived)
Fig 3c	% Host		Spleen	58.4	54.6	53.5	55.2	48.7	45.3	54	43.4	64.2	37.7
			SG	94.5	89.9	79.5	95.8	95.9	93.4	94.6	95.3	70.8	100
			Skin	94.6	100	100	96.6	100	100	100	87.7	100	100
			FRT		100	100	100	83.7	94.8	100	20.3
			Liver	59.3	57.8	27.2	77.3	85.8	0	44.2	69.7	72.7	61.4
Fig 3e	% CD69hi			Host SPAS-1 T cells										Donor SPAS-1 T cells
			Spleen	1.14	1.43	3.12	1.04	0	0	2.04	0	1.27	3.03	1.69	0	0	0	2.22	5.26	2.69	1.64	0	0.37
			SG	75	62.5	51.8	70.6	74.5	82.3	76.2	82.2	48.4	83.3	0	0	14.3	9.52	0	33.3	0	0	0	18.2
			Skin	100	90.6	100	100	100	97.3	100	100	100	77.8	0	100	66.7	0	0	0	0	0	0	0
			FRT		62.5	40	80	54.5	64.7	61.5	100				0	0	0	0	0	0	0
			Liver	20	25	28.6	40	37.5	0	60	50	40.4	47.1	12.5	0	11.8	0	33.3	50	15	38.2	37.5	7.69

## Sheet: Figure 4
Figure 4. Irreversible electroporation augments anti-CTLA-4 therapy and improves tumor outcome
Fig 4c	Tumor Size		Days post treatment	Sham + IgG								Sham + Anti-CTLA4													IRE + IgG								IRE + Anti-CTLA4
			-3	28.09	24.99	24.38	18.86	21.16	22.36	24.5	23.85	24.84	29.28	28.05	34.31	23.92	16.77	24.38	23.94	27.03	25.85	31.62			21.567	30.331	18.2559	23.8592	16.576	11.765	34.1	24.5	21.7179	31.9708	21.4676	15.6455	11.5478	15.7605	25.44	29.12	23.92	18.8	30.8	25.85
			0	29.64	26.4	34.72	31.86	26	31.92	26.01	29.07	31.35	24.75	32.45	45.99	26.52	26	24.96	30.78	30.09	28.62	31.8	41.54	31.32	28.413	34.5384	24.2808	32.431	25.6256	32.82	42.09	26.52	39.1884	33.528	25.441	29.592	25.2862	30.438	32.86	29.07	33.63	27.04	29.7	27.56	30.24	38.43	36.48
			1	30.16	28.2	34.16	32.94	30.16	30.24	25.5	26	35.99	26	31.8	42.84	30.25	28.05	28.05	30.5	33.8	32.33	28.6	21.12	38.64	31.6662	44.94	23.2889	32.344	18.2086	16.9547	39.6	19.74	31.212	51.6432	30.5553	31.0053	8.3782	20.5755	26.22	25.5	26.5	20.7	33.64	24.48	12.58	31.92	4
			4	35.96	32.24	47.36	33.15	31.9	40.96	33.55	35.91	40.2	27.04	44.64	53.9	36	33.6	23.76	36.58	37.76	25.92	28.6	48.64	47.57	28.4856	61.0944	27.0351	54.8328	16.185	9.3499	51.83	27	31.3495	60.8762	33.1835	34.046	19.5786	20.3904	33.28	25.97	31.36	32.48	38.44	28.6	28.8	39.04	24.48
			7	42.88	35.64	50.16	43.56	32	39.68	31.72	41.54	51.06	31.35	47.88	80.08	42.7	41.54	11.16	31.27						41.3445	47.25	34.7439	45.5609	21.2762	22.0397	68	36.48	54.188	50.2918	42.0546	53.8936	23.9616	32.544	26.1	38.08	44.4
			8	47.45	32.4	52.26	43.55					45.54	24.08	69.52	74.76					117.52	9	37.82	54.67	56.88	35.28	43.0197	33.973	37.1739	24.8391	21.8085	58.4	34.56	64.0644	53.6965	30.772	48.4554	20.2105	27.1152	32.64	44.64	38.34	11.2	42.88	26.22	34.56	51.8	22.5
			10	51.06	32.5	58.4	40.92	35.2	50.41	34.1	54.67	51.12	24.08	67.45	67.34	53.25	39.04	0	26.46	118.72	32.49	27.73	130.56	59.28	34.343	45.568	33.2514	47.7302	29.6856	21.2976	83.7	45.56	59.566	56.1274	16.2345	45.936	0	26.588	15.48	34.65	23.52	42.25	37.05	46.15	72.09	36.58	8.41
			13	62.3	41.89	63.64	48.28	44.85	56.88	39.06	60.75	58.4	19.8	77.25	76	62.4	34.77	0	16.4	116.6	32.45	33.04	127.05	69.16	27.8564	64.9986	63.7	46.8571	39.6924	27.0504	108	76.63	58.7194	30.8407	6.419		0	17.8506	9.28	0	12.58	42.9	44.02	49.4	65.6	23.52	0
			15	72	42.7	100.57	51.2	49.7	66.3	45.5	78.26	67.15	15.96	85.05	99.36	66.9003	20.58	0	17.6	126.56	16	25.48	136.96	69.92	45.248	79.3812	43.3896	86.1904			99.84	94.94	65.8398	38.0918	0	51.1294			4.2	0	5	42.6	49.5	68.88	58.52	27	0
			18	66.42	47.36	103.7	57.96	70.56	99	63.08	88.2	70.4	13.6	100.082	103.23	84.5	32.94	0	17.64	153.6	0	25	202.76	83.3	85.6625	83.486	81.8444	105.564	49.6494	37.0158	109.25	119.34	86.43	50.924	0	71.5846	0	15.5583	4.83	0		50.4	39.06	106.09	75.65	14.35	0
			21	73.1	60.68	118.68	70.98	85.5	109	107.583	100.8	86.86	13.94	118.75	124.46	102.006	34.32	0	22.36	198.56	0	26.4	205.62	95.79	86.2272	99.8008	84.3988	103.862	59.6064	47.4237	137.34	171.52	91.5342	63.635	0	79.662	0	13.266	0	0	0	53.28	39.68	86.48	72.16	0	0
Fig 4d	Tumor Size		Sham + IgG	Sham + anti- CTLA-4	IRE + IgG	IRE + anti- CTLA-4
			73.1	86.86	86.2272	91.5342
			60.68	13.94	99.8008	63.635
			118.68	118.75	84.3988	0
			70.98	124.46	103.862	79.662
			85.5	102.006	59.6064	0
			109	34.32	47.4237	13.266
			107.583	0	137.34	0
			100.8	22.36	171.52	0
				198.56		0
				0		53.28
				26.4		39.68
				205.62		86.48
				95.79		72.16
						0
						0
Fig 4e	% Tumor Free		Sham + IgG	Sham + anti- CTLA-4	IRE + IgG	IRE + anti- CTLA-4
			0	15.38	0	46.67
			0 of 8	2 of 13	0 of 8	7 of 15

## Sheet: Figure 5
Figure 5. SPAS-1+ T cells are increased in the blood following combination therapy and predict tumor outcome
Fig 5b	Fold SPAS1			Sham + IgG								Sham + Anti-CTLA4								IRE + IgG								IRE + Anti-CTLA4
			0	1	1	1	1	1	1	1	1	1	1	1	1	1	1	1	1	1	1	1	1	1	1	1	1	1	1	1	1	1	1	1	1
			7	0.783619	1.20924	0.846395	2.29653		0.993121	1.01761	3.51344	2.27705	0.410665	0.51179	1.24156	0.111889	0.873076	0.368622	5.3848	0.707114	0.478782	0	1.60351	2.008	0.642577	2.07232	0.461562	11.3774	0.33219		0.355422	0.349344	1.73719	0.594599	6.61276
			14	1.00347	0.711128	0.26052	2.00059	0.778348	0.563825	0.327239	0.44354	21.4502	0.329706	0.614036	3.27156	4.36416	94.0691	1.11666	6.90571	0.132177	0.485125	2.84517	1.57427	1.85617	0.702496			25.5147	86.9831	37.3987	56.9693	136.421	113.114
			21	0.268322	0.37652	0.581842	0.727243	3.75507	0.705002	2.44153	3.03918	0.42831	0.094041	0.138931	0.032883	1.00422	28.3368	0.859947	1.96246	0.54895	0.046518	0.422399	1.37225	0.955409	0.358662	0.356289	0.512873	1.24371	5.99317	11.3887	2.50398	8.77971	4.97553	1.52934	135.088
Fig 5c	Ratio SPAS-1/Size		Sham + IgG	Sham + anti- CTLA4	IRE + IgG	IRE + anti- CTLA-4
			0.844198	4.75703	0.0517629	3887.14
			0.770402	10.3753	0.23217	5326.35
			0.124509	0.767686	0.386126	1166.76
			0.959281	9.89312	0.190034	75.4243
			0.120012	3.1635	0.473499	88.5514
			0.302677	192.33	0.252976	5614.8
			0.0462545	241.054		26.6458
			0.322523	70.1149		5.00266
				2.02588		46.4192
				336.878		4.80256
				73.5077		1.65468
				2.19325		5821.48
				45.3601		307.954

## Sheet: Figure 6
Figure 6. Combination therapy is associated with increased numbers of tumor-specific SPAS-1+ T cells in spleen and tumors
Fig 6b	% SPAS-1			Sham + IgG				IRE + IgG				Sham + Anti-CTLA4				IRE + Anti-CTLA4
			Spleen	0.035	0.016	0.26	0.18	0.027	0.08	0.086	0.011	0.18	0.016	0.36	0.35	0.09	1.44	2.2	3.97
Fig 6c	% SPAS-1			Sham + IgG				IRE + IgG				Sham + Anti-CTLA4				IRE + Anti-CTLA4
			Tumor	18.1	0.93	35.6	54.9	11.4	31.7	34.2	12.2		16.2	31.8	31.1	55.3	47.7	77.2	68.8
Fig 6e	% IV+			Sham + IgG				IRE + IgG				Sham + Anti-CTLA4				IRE + Anti-CTLA4
			Tumor SPAS1+	0	0	7.06	1.74	50	30.8	2.16	6.4	0	0	4.71	0.6	0.83	0.56	0.4	0.55
Fig 6f	# SPAS-1			Sham + IgG				Sham + Anti-CTLA4				IRE + IgG				IRE + Anti-CTLA4
			Spleen IV+	1466	5293	12873.1	4920.79	9830	0	2158.81	204.07	256	3474	12480.4	8113.64	28868	65175	98802.4	170074
			Spleen IVneg	2199	6351	16777.2	11254	10766	1486	22048.6	12215	1534	3744	6154.91	1122.37	75778	34461	118165	230500
Fig 6g	# SPAS-1			Sham + IgG				Sham + Anti-CTLA4				IRE + IgG				IRE + Anti-CTLA4
			Tumor IV+	427.374	0	16839.6	1306.46	0	0	27567.6	5359.48	29616.7	30066.3	3718.9	741.58	6149.02	20824.3	30776.5	16065.1
			Tumor IVneg	5555.9	747.8	111623	77081.4	35706	280375	340131	409343	24232	41341	45064.3	11346.2	72558.5	1082861	4.04738e+06	1.69305e+06
Fig 6h	PD-1 gMFI			Sham + IgG				IRE + IgG				Sham + Anti-CTLA4				IRE + Anti-CTLA4
			Spleen	970.286	591.037	761	765	2044	724.021	703	736	620.589	15.1043	806	754	625.514	704.319	794	770
			tdLN	1152.52	568.052	669	1087	2705.64	1799.38	1950	2135	916.108	143.162	1176	1885	691.185	1252.67	1251	1914
			Tumor	2339.52	3183.39	3196	2509	5703.51	4191.44	4805	6843	2219.67	375.965	3501	2494	1763.26	1641.77	2118	1909
Fig 6i	# SPAS-1			Sham + IgG								Sham + anti- CTLA4														IRE + IgG								IRE + Anti- CTLA-4
			Spleen	2663.74	12132.4	10758.1	28130.5	2799.19	12541.6	6748.83	19574.5	22399.8	7565.79	9422.27	19647.7	16453.2	396545	19724.2	1804.47	22633.1	4705.86	10079.2	57211.1	13826.5	76221.4	2935.03	738.6	495.545	753.3	366.988	834.36	2292.25	23467.7	65759.9	90590.3	66593.3	6360.54	2590.16	21833.2	2426.22	4316.38	11771	4048.33	25196.4	13932.9	7385.94
Fig 6j	# SPAS-1			Sham + IgG								Sham + anti- CTLA4														IRE + IgG								IRE + Anti- CTLA-4
			Spleen	225.245	101.652	45.9153	662.877	163.995	885.037	53.0616	872.914	407.834	3.83348	50.5926	347.92	270.571	2171.15		713.462	113.912		46.797	260.592	4686.41		1892.69	250.042	1092.48	48.4275	1.77676	65.2137			165.585	254.134		136.344		119.735	77.0337	1273.5	928.83	248.606
Fig 6k	% PD-1			Sham + IgG								Sham + anti- CTLA4														IRE + IgG								IRE + Anti- CTLA-4
			Spleen	9280	4003	8205	8666	2301	4331	3520	2742	7615	325	10887	8319	2829	1106	80.1	967		1495	609	824	685	486	5752	6323	2120	1857	5301	4563	2530	1830	718	800	403	2342	3208		3052		1651	1811	1528	2823	867

## Sheet: Figure 7
Figure 7. Combination therapy is associated with increased numbers of tissue-resident memory SPAS-1+ T cells in non-lymphoid tissues.
Fig 7a	# SPAS-1			Sham + IgG								Sham + Anti-CTLA4													IRE + IgG								IRE + anti-CTLA4
			SG	16.0316	52.249	28.4184	61.5123	2.65466	23.1808	4.24433	58.607	195.562	69.1675	19.7662	251.745	18.2323		107.548		124.001	413.356	212.079	901.691	590.851	82.7338	101.83	46.4286	281.722	732.48	4.43548	116.682	228.435	585.329	1757.22	460.922	110.228	447.893	2351.49	1750.41	1138.85	135.741	335.455	479.726	96.3955	747.937
			Skin	2.16125	6.09756	0	0	0	2.82555	0	21.0661	2.76842	19.4351	0	20.3129	5.55556		6.55271	86.4214	20.3704	24.7263	40.6036	185.727	115.433	98.2906	42.4354	4.82293	17.9479	9.17255	3.36391	30.1158	10.0669	1076.23	272.784	17.4242	20.6647	107.273	48.4981	24.2373	42.0235	28.6	8.22708	312.492	41.4215	27.7859
			Liver			85.8667	146.497	4.82889	4.99132	2.28947	5.90248		104.419	74.6533	212.013	32.5318		21.3715	20.6258		436.7	211.002	2712.92	790.345	203.858	40.3273	75.9536	103.563	75.95	103.56			531.543	3441.61	1887.54	379.938	305.05	379.94	305.05	280.494	836.876	482.924	575.261
Fig 7b	% CD69			Sham + IgG								Sham + Anti-CTLA4													IRE + IgG								IRE + anti-CTLA4
			SG	83.3	66.7	44.4	70	100	90	100	92.6	81	84.2	60	78.3	100	93.1	83.3		69.1	34.8	34.6	75.3	52.4	60	66.7	100	100	100	100	55.6	63.6	47.1	45.7	63.3	100	98.1	100	99.5	58.8	60.9	50	44.8	69	39.8
			Skin		50				100		100	100	100		100	100	96.6	100	96.4	75	71.4	56.5	91.7	100	75	100	100	100	100	100	100	75	97.6	94.7	100	100	95.5	100	100	100	87.5	100	33.3	62.5	75
			Liver	37.9	24.3	28.3	25.9	50	100	100	50	65.6	22.9	26.1	29.1	45.5	76.6	60	66.7	3.28	4.44	10.5	26.8	8.88	52.9	33.3					36.4	29.6	54.1	23.3	12.6					39.1	90	8.51	10.4	15.3	16.5
Fig 7b'	% CD103			Sham + IgG								Sham + Anti-CTLA4													IRE + IgG								IRE + anti-CTLA4
			SG	33.3	52.4	22.2	40.9		40		18.5	42.9	77.8	0	43.5	25	6.15	22		12.3	13	9.89	5.88	18.2	13.3	0		26.1	52.9		22.2	31	29.4	10.6	43	0	15.5	1.52	6.99	30.4	4.35	3.7	14.3	44.8	18.4
			Skin		100				100		80	100	100		85.7	100	37.9	100	78.6	75	71.4	56.5	84.6	100	75	100	100	100	100	100	100	60	97.6	94.7	100	100	87	50	83.3	100	100	100	33.3	62.5	75
			Liver	1.72	1.87	1.64	0	0	0		0	4.22	2.31	0	0	0	0	0	0	0	0	0	1.03	0.38	0	0							2.7	0.22	0.47							2.13	0	1.02	3.8
Fig 7c	% CD8			IRE + anti-CTLA-4			Resection + anti-CTLA-4
			Blood CD8+	45.3	43	50.7	54.2	55.5	47.5
Fig 7f	% SPAS-1			Resection + anti-CTLA-4			IRE + anti-CTLA-4
			Spleen	40.203	47.765	46.249	66.973	63.958	66.678
			SG	92.741	100	100	86.473	99.177	94.463
			Skin	100	92.066	100	85.46	100	100
			Liver	70.573	76.217	69.157	42.157	93.014	57.227

## Sheet: Figure 8
Figure 8. IRE plus anti-CTLA-4 combination therapy is associated with protection from secondary tumor challenge
Fig 8a	Tumor size		Naive Control	IRE + anti- CTLA-4	Resection + anti- CTLA-4
			0	0	0
			28.62	0	62.79
			157.44	0	63.99
			0	0	0
			128.4	0	28.32
			0	0
			211.28	0
			130.34	0
				0
Fig 8b	Survival		Days	Naive Control (Age Matched)	Resected +CTLA4	IRE + CTLA4 "cured"
			34	1
			32	1
			62	0
			34	1
			34	1
			34	1
			30	1
			27	1
			62	0
			62	0
			62		0
			38		1
			41		1
			62		0
			38		1
			62			0
			62			0
			62			0
			62			0
			62			0
			62			0
			62			0
			62			0

## Sheet: Figure 9
Figure 9. Anti-PD-1 treatment following IRE plus anti-CTLA-4 combination therapy sustains tumor regression
Fig 9a	Tumor size		Days post tumor challenge	IRE + IgG								Sham + anti-PD1		IRE + anti-PD1			IRE + Anti-CTLA4
			-3	34.1	24.5	21.567	30.331	18.2559	22.1408	7.743	23.8592	25.48	27.54	34.77	28.67	27.56	25.44	29.12	23.92	14.9145	21.7179	31.9708	21.4676	15.6455	27.8941
			-1	36.6	25				25.926	26.2044		30.16	28.08	30.24	31.85	31.86	30	27.56	32.49	19.0904					31.3311
			0	42.09	26.52	28.413	34.5384	24.2808	25.6256	32.82	32.431	31.8	37.8	30.78	32	29.16	32.86	29.07	33.63	25.2862	39.1884	33.528	25.441	29.592	30.438
			1	39.6	19.74	31.6662	44.94	23.2889	18.2086	16.9547	32.344	34.77	37.17	30.25	27.84	31.8	26.22	25.5	26.5	8.3782	31.212	51.6432	30.5553	31.0053	20.5755
			4	51.83	27	28.4856	61.0944	27.0351	16.185	9.3499	54.8328	30.74	27.73	23.03	21.12	42.24	33.28	25.97	31.36	19.5786	31.3495	60.8762	33.1835	34.046	20.3904
			6	60.68	30.09	43.4277	57.771	36.652	23.712	26.2444	37.125	39.04	39.06	31.9	32	41.48	25.38	24.75	44.8	24.5195	52.6752	53.067	34.752	47.8264	35.04
			7	68	36.48	41.3445	47.25	34.7439	21.2762	22.0397	45.5609	36.6	47.61	33.63	32.45	44.85	26.1	38.08	44.4	23.9616	54.188	50.2918	42.0546	53.8936	32.544
			8	58.4	34.56	35.28	43.0197	33.973	24.8391	21.8085	37.1739	21.16	59.13	34.77	42.09	60	32.64	44.64	38.34	20.2105	64.0644	53.6965	30.772	48.4554	27.1152
			10	83.7	45.56	34.343	45.568	33.2514			47.7302	43.52	62.4	35.38	51.8	60.83	15.48	34.65	23.52		59.566	56.1274	16.2345	45.936
			11	86.4	56.44				29.6856	21.2976		63.14	77.19	44.85	52.56		15.6	45.56		0					26.588
			13	108	76.63	27.8564	64.9986	63.7	39.6924	27.0504	46.8571	75.53	95.88	37.82	63.18	68.64	9.28	0	12.58	0	58.7194	30.8407	6.419	0	17.8506
			14	109.2	82.45	35.5568	55.0368	40.5114			87.7232	74.76	96.72	44.88	84.6		7.56	0			66.5	35.6004	0	39.5656
			15	99.84	94.94	45.248	79.3812	43.3896			86.1904	81	101.65	52.93	97.02	72	4.2	0	5		65.8398	38.0918	0	51.1294
			18	109.25	119.34	85.6625	83.486	81.8444	26.5125	37.0158	105.564	107.91	116.85	79.17	121.98		4.83	0		0	86.43	50.924	0	71.5846	7.6994
			21	137.34	171.52	86.2272	99.8008	84.3988	59.6064	47.4237	103.862	134.55	177.141	115.54	188.76	132.84	0	0	0	0	91.5342	63.635	0	79.662	13.266
Fig 9b	# SPAS-1		Days	IRE + IgG		Sham + anti-PD1		IRE + anti-PD1		IRE + Anti-CTLA4
			-16	97.9184	58.4628	764.956	1594.18	74.0731	334.548	174.817	93.7819
			0	53.7847	82.0856	317.688	715.169	89.1821	175.102	152.349	61.2343
			7	38.0319	39.3011	341.439	168.188	48.9879	91.9077	1733.33	20.3414
			14	7.10912	39.8218	503.096	396.68	84.2077	166.141	3887.14	5326.35
			21	29.5251	3.81842	70.3567	145.008	11.6798	33.3889	189.478	366.987
Fig 9d	Tumor size			Sham + IgG						IRE + anti-CTLA4 + IgG									IRE + anti-CTLA4 + anti-PD-1
			-29																				0	0			4
			-27	0	4	0	0	4	16.72														0	4			4
			-22	4	4	0	0	4	18.48					9.6		0	0	4			0	4	0	11.52		10.85	10.88
			-19	13.26	16.8	0	18.48	9.6	0					12.92		0	0	9			0	4	0	9		8.64	18.86
			-15	12.54	28.5	0	7.02	11.88	24.2	5.2	4	4	4	12.21	8.91	0	4	9.18	0	15.51	0	4	0	0	0	0	15.98
			-12	31.36	32.94	4	12.95	15.96	39.65	12.92	4	4	4	16.8	13.26	4	7	14.76	0	15.84	0	10.56	0	0	0	16.72	18.04
			-8	21.84	48.96	16.8	16.4	16.77	46.86	16.72	15.05	18.33	0	15.48	15.58	9.6	14.4	11.55	13.76	23.31	0	12.24	20.24	0	15.84	18.48	18
			-5	35.91	51.8	57.51	12.25	31.86	38.4	20.21	18.45	28.8	14.76	28.05	22.05	15.96	24.64	20.24	10.56	31.2	18.9	25.08	15.58	0	18.86	24.2	21.07
			-2	25.38	85.14	38.22	27	29.89	46.2	26	25.76	28.52	25.85	51.8	25.92	27.03	40.26	45.5	18.4	35.88	18	34.22	14.7	21.07	24.48	39.65	20.21
			0	34	81.9	39.96	22.79	29.9	56.76	27.36	29.14	41.04	33	45.5	28.52	20.7	29.7	31.35	25.92	41.04	14.28	42.21	25.48	34.72	30.24	36.18	16
			3	38.19	59.04	52.26	38.43	24.51	33	28.56	18.86	28.6	33.6	41.89	40.32	27.54	25.85	38.19	22.54	51.83	26.68	46.23	27.716	32.4	20.7	38.4	24.99
			6	58.5	79.2	49.41	25.92	29.64	28.16	48.51	26.55	53.04	60.48	60.75	41.6	0	25	51.8	43.52	68.62	28	37.82	20.64	32.4	38.43	46.2	31.86
			8	58.46	92.12	48.97	49.84	39.6	33.88	45.03	30.78	58.29	65.45	54.02	44.88	0	24.91	58.1	45.56	65.7	33.28	41.6	28.06	42.24	45.56	46.8	36
			10	67.76	93.12	66.88	31.35	50.7	35.1	27	37.62	26.5	63.18	60.68	70.52	0	29.12	51.68	39	73.15	37.4	42.21	25.3	40.95	45.44	56.76	33.55
			12	114.4	117.66	63.96	44.85	71.28	39.95	25.48	24.91	31.27	54.12	68.8	95.79	0	46.9	55.48	48.75	43.47	45	32.48	32.33	35.34	0	45.75	34.45
			14	109.2	149.94	86.33	52.44	72.68	40.7	24.96	22.5	25.48	62.32	66	120.91	0	39.68	45.54	51.48	37.2	9	39.68	33.48	38.43	0	46.72	40.71
			16	106.92	161.2	94.5	59.94	109	40.04	17.63	23.65	22.56	80	69.66	133.34	0	20.7	49	45.54	35.38	16	18.9	27.56	36.3	0	39.05	28.2
			19	110.4	186.88	84.55	60.68	111.3	40.2	9	20.58	27	71.28	55.48	126.5	0	19.78	46.92	53.96	0	16	29.58	31.11	40.8	0	37.2	55.48
			21	106	193.5	104.5	74.88	123.2	63.64	16	17.22	21.56	74.26	69.75	123.76	0	0	26.46	59.25	0	19.11	18.9	39.9	50.25	0	17.63	50.25
			23	148.48	243	125.66	126	123	51.83	16	19.8	23.52	79.05	71.4	146.05	0	0	14.76	59.28	0	20	18.48	31.11	56.96	0	0	26.46
			26	167.64		143.36	110			54	28.6	19.6	86.7	82.8	178.22	0	0	0	83.2	17.76	26.5	16.72	42.9	47.52	0	0	9
			28							52	24.3	23.97	96.12	98	186.88	0	0	0	83.43	24.38	19.74	9	42.25	42.09	0	0	12.25
			30							55.68	25.48	20	100.57	98.98	249.28	0	0	0	88.88	28.35	20.91	23.94	47.6	54.67	0	0	0
			33							72.76	27.84	36.6	119.48	97.37	250	0	0	0	117	41.08	45.5	38.35	45.36	34.1	0	0	0
			37							104.86	51.83	16	238.28	132.25	250	0	0	0	187.44	41.8	51.1	35.34	51	23.92	0	0	18.9
			40							139.52	65	16	276.66	124.95	250	0	0	0	174.08	41.76	52.5	53.82	50	25	0	0	18
			43							119.97	63	31.8	304.2	186.2	250	0	0	0	140	71	55	42.21	50	25	0	0	18
			47							128.52	60.8	30	315	175	250	0	0	0	135	62	50	45	50	25	0	0	18
			49							132.06	96	30	300	175	250	0	0	0	130	63	50	45	50	25	0	0	18
Fig 9e	Tumor size		Sham	IRE + aCTLA4 + IgG	IRE + aCTLA4 + aPD1
			0.34	0.584	0.597
			0.784	0.324	0.444
			1.776	1.284	0.36
			1.46	1.02	0.065
			0.94		0.046
					0.086

## Sheet: Suppl Fig 2
Supplemental Figure 2. TRAMP-C2 tumor growth and SPAS-1 T cell density and distribution is unaffected by ICI immunotherapy
Suppl Fig 2a	Tumor Size		Day	1 - IgG				2 - PD-1 (RMP1-14)			4 -CTLA4 (9H10)				7 - PDL1 (10F.9G2)
			19	0	28.81	29.17	42.24	58.87	63.13	88.37	88.45	48.83	39.06	9	77.62	19.78	25	60.59
			22	22.07	69.24	43.66	56.14	76.51	57.44	68.95	140.6	76.39	51.76	16	97.38	44.48	26.91	58.67
			26	50.27	155.7	51.45	94.02	110.18	62.79	121.21	248.51	113.33	76.51	25	136.45	42.21	111.87	89.57
			29	115.14	279.24	69.85	109.2	188.86	145.14	156	363.81	153.18	72.68	31	234.08	46.92	150.8	117.16
			32	223.44	362.7	72.85	158.73	363.81	159.5	188.94	350	267.12	121.2	33	376.32	69.7	238.38	164.02
			Day	1 - IgG				2 - PD-1 (RMP1-14)				4 -CTLA4 (9H10)				7 - PDL1 (10F.9G2)
Suppl Fig 2b	% SPAS-1		d33	7.2	6.2	1.2	12.6	5	1.2		9.9	1.2	15.2	9.6	1.5	7.8	0.1	0.5	6
Suppl Fig 2c	# SPAS-1			IgG				α-CTLA-4
			Spleen	1645	9154	13353	3413	5477	3330	3618	3848
			Tumor	16302	30798	201643	73295	45093	16667	4502	36911
			ndLN	36	237	68	5	33	20	97	57
			dLN	1002	2352	2622	1096	364	1311	1494	167
			SG	72	29	3885	2533	1607	467	51	228
			Liver	19	98	815	87	298	55	72	64
			Kidney	119	270	2208	3282	864	2011	74	168
			Skin	17	144	24	14	52	122	137	4

[truncated: 6 more sheets: Suppl Fig 3, Suppl Fig 4, Suppl Fig 5, Suppl Fig 6, Suppl Fig 7, Suppl Fig 8]
